# Supplementary material for: CNTools: A computational toolbox for cellular neighborhood analysis from multiplexed images
Source: PLoS Comput Biol. 2024 Aug 28;20(8):e1012344. doi: 10.1371/journal.pcbi.1012344 (PMC11355562; doi:10.1371/journal.pcbi.1012344)
Supplement: S1 Data — (XLSX) [file pcbi.1012344.s001.xlsx]

## Sheet: Figure 2A
	No Smoothing	Naïve Smoothing	HMRF Smoothing
CC	[10.97, 14.54, 17.94, 27.49, 36.86], [2.571, 2.696, 2.738, 2.800, 2.847]	[21.48, 29.36, 36.10, 51.94, 70.04], [2.587, 2.690, 2.730, 2.793, 2.844]	[20.60, 26.12, 29.28, 35.23, 40.66], [2.653, 2.690, 2.709, 2.745, 2.791]
CF-IDF	[20.34, 20.62, 24.68, 62.34, 46.45, 51.06, 109.96, 104.94, 143.77], [2.943, 2.901, 2.942, 3.099, 3.092, 3.313, 3.141, 3.157, 3.361]	[62.35, 62.60, 75.93, 160.4, 116.22, 141.42, 224.13, 231.79, 325.59], [3.051, 3.008, 3.039, 3.135, 3.132, 3.353, 3.156, 3.172, 3.375]	[29.39, 30.18, 35.98, 56.45, 46.10, 46.60, 62.93, 56.77, 73.08], [3.029, 2.972, 3.023, 3.095, 3.089, 3.309, 3.110, 3.124, 3.335]
CNE	[10.62, 23.46, 34.52, 51.96, 96.55], [2.298, 2.513, 2.605, 2.692, 2.785]	[21.24, 35.22, 48.08, 70.02, 144.6], [2.454, 2.553, 2.624, 2.702, 2.791]	[22.09, 31.27, 37.82, 45.48, 68.01], [2.655, 2.653, 2.674, 2.713, 2.775]
Spatial LDA	[10.38, 8.99, 5.66, 22.99, 16.31, 10.76, 22.97, 21.33, 17.78], [2.751, 2.795, 2.891, 2.873, 2.872, 2.913, 3.007, 3.050, 2.964]	[31.43, 32.02, 33.42, 66.18, 53.96, 49.33, 64.87, 70.65, 73.08], [2.764, 2.802, 2.864, 2.870, 2.865, 2.893, 3.003, 3.041, 2.949]	[21.82, 21.15, 17.52, 38.13, 30.16, 26.61, 35.84, 35.68, 34.64], [2.736, 2.762, 2.777, 2.801, 2.783, 2.806, 2.934, 2.957, 2.863]
ClusterNet	[10.61, 20.73, 28.47, 42.35, 39.92], [2.589, 2.735, 2.792, 2.852, 3.111]	[17.84, 32.82, 40.67, 59.63, 55.43], [2.678, 2.758, 2.809, 2.861, 3.117]	[17.85, 25.51, 27.80, 35.70, 31.92], [2.780, 2.781, 2.816, 2.845, 3.087]
GAP	[3.46, 4.17, 4.61, 5.01, 5.73], [3.168, 3.247, 3.276, 3.31, 3.308]	[15.11, 17.68, 19.94, 21.49, 23.25], [3.206, 3.243, 3.27, 3.298, 3.294]	[11.43, 12.85, 13.84, 15.45, 16.12], [3.152, 3.178, 3.211, 3.241, 3.229]
CC*	[16.85], [2.764]	[33.09], [2.758]	[26.45], [2.740]

## Sheet: Figure 2B
	No Smoothing	Naïve Smoothing	HMRF Smoothing
CC	[6.70, 7.97, 9.71, 12.75, 15.69], [1.447, 1.592, 1.655, 1.724, 1.765]	[12.88, 14.04, 15.97, 19.8, 24.58], [1.500, 1.601, 1.656, 1.720, 1.761]	[13.85, 14.76, 16.31, 19.42, 22.11], [1.622, 1.648, 1.673, 1.705, 1.733]
CF-IDF	[23.80, 24.56, 24.81, 25.70, 28.31, 43.12, 33.08, 39.76, 41.53], [1.815, 1.827, 1.831, 1.745, 1.773, 1.935, 1.792, 1.822, 1.829]	[55.27, 58.49, 59.32, 35.45, 40.17, 70.86, 37.11, 45.93, 48.09], [1.927, 1.937, 1.941, 1.785, 1.812, 1.974, 1.804, 1.835, 1.841]	[35.47, 36.12, 36.60, 26.69, 28.60, 43.29, 29.03, 32.50, 33.45], [1.903, 1.908, 1.911, 1.746, 1.768, 1.934, 1.769, 1.796, 1.802]
CNE	[8.48, 13.20, 18.19, 22.71, 28.33], [1.148, 1.395, 1.518, 1.602, 1.681]	[15.32, 18.64, 22.45, 26.53, 32.72], [1.376, 1.474, 1.551, 1.621, 1.691]	[17.97, 19.74, 21.67, 23.61, 27.43], [1.613, 1.621, 1.64, 1.663, 1.703]
Spatial LDA	[8.75, 11.04, 37.03, 15.53, 7.88], [1.651, 1.726, 1.927, 1.804, 1.870]	[18.55, 23.96, 55.83, 30.51, 27.20], [1.691, 1.732, 1.928, 1.801, 1.868]	[16.93, 20.59, 35.41, 25.16, 22.41], [1.704, 1.704, 1.889, 1.759, 1.807]
ClusterNet	[8.6, 11.66, 14.92, 19.12, 18.05], [1.456, 1.596, 1.666, 1.731, 1.803]	[13.0, 16.49, 20.5, 26.35, 26.14], [1.522, 1.63, 1.686, 1.742, 1.808]	[15.25, 17.56, 20.18, 23.68, 23.73], [1.652, 1.682, 1.708, 1.737, 1.794]
GAP	[4.32, 4.8, 5.31, 5.47, 6.31], [1.684, 1.776, 1.808, 1.838, 1.852]	[11.9, 14.87, 16.74, 19.05, 24.5], [1.713, 1.786, 1.82, 1.845, 1.853]	[12.71, 14.89, 16.37, 17.66, 23.72], [1.724, 1.775, 1.802, 1.82, 1.83]
CF-IDF*	[29.60], [1.767]	[33.62], [1.773]	[27.62], [1.754]

## Sheet: Figure 2C
	No Smoothing	Naïve Smoothing	HMRF Smoothing
CC	[14.18, 22.72, 29.46, 35.93, 41.53], [2.231, 2.271, 2.302, 2.311, 2.325]	[31.51, 50.83, 65.80, 77.98, 91.95], [2.221, 2.263, 2.296, 2.308, 2.323]	[30.74, 42.11, 48.95, 53.62, 60.52], [2.199, 2.225, 2.251, 2.264, 2.282]
CF-IDF	[24.37, 24.62, 22.27, 85.47, 87.97, 70.77, 327.33, 369.43, 366.30], [2.531, 2.521, 2.543, 2.800, 2.806, 2.767, 2.818, 2.850, 2.855]	[53.02, 54.97, 47.88, 203.41, 191.10, 178.93, 726.44, 852.41, 838.42], [2.548, 2.534, 2.560, 2.804, 2.811, 2.774, 2.819, 2.851, 2.856]	[36.28, 36.71, 34.38, 80.41, 76.59, 75.54, 108.07, 114.20, 111.57], [2.489, 2.467, 2.473, 2.768, 2.773, 2.737, 2.785, 2.817, 2.822]
CNE	[10.51, 19.56, 32.11, 50.07, 77.37], [1.784, 1.982, 2.084, 2.171, 2.221]	[22.14, 30.26, 47.65, 71.02, 114.11], [1.965, 2.037, 2.105, 2.182, 2.228]	[27.54, 34.28, 42.86, 47.13, 71.17], [2.159, 2.163, 2.169, 2.205, 2.231]
CC*	[24.73], [2.462]	[67.92], [2.431]	[66.34], [2.336]

## Sheet: Figure 3A
CN Enrichment Score	CC*	-2.09735	0.887369	0.163494	-2.34561	-0.777446	0.384133	1.24431	1.5605	1.27081	-0.596097	1.01991	0.360208	0.69832	-0.889536	0.281191	0.0264673	0.275875	-1.17912	-1.06393	-0.570242	1.2781	1.94788	1.93509	2.08588	-0.0699402	0.937657	1.73032	-0.0438524
		2.29388	-2.66291	-0.693902	-4.45148	-4.38681	-1.14904	-2.82352	-3.86035	-3.18762	-3.85284	-5.43424	-3.88544	-2.77473	-3.10911	-14.9599	-4.00503	-3.19302	-3.77201	-2.18282	-1.8595	-14.9599	-5.69851	-3.04152	-14.9599	-14.9599	-14.9599	-8.18377	-6.37462
		-1.8448	-1.05195	-2.49962	-0.983379	-0.240508	-0.52688	-0.436264	-0.586626	-0.654412	-0.293356	0.408863	0.462025	0.247565	2.13688	0.601315	1.20732	1.04481	-0.1822	-0.588668	0.67544	1.17603	-3.60363	-1.73756	-14.6707	1.18102	1.84652	-1.20723	-1.5283
		-2.18767	-1.72122	-2.54355	-1.12867	-0.905257	0.859284	0.112443	-0.524641	0.109724	1.59891	0.465805	0.317453	0.435345	-0.276716	0.551267	-0.469978	-0.341721	-0.597655	-0.864216	0.0857716	0.208809	-0.589017	-0.756349	-0.291887	0.789289	-1.10994	-1.35692	-1.76655
		-2.83768	0.103741	-0.718584	-3.56473	-2.07988	-0.352213	-0.801645	0.356003	-0.00492766	-2.60898	-2.21754	-1.80573	-2.26546	-1.97705	-2.23797	-1.31242	-2.24807	-3.2715	-2.6512	-1.95393	-4.05186	-2.39287	-1.29681	-1.7885	0.0293825	0.415482	1.77578	3.64311
		1.12307	1.42136	2.69276	-1.43563	-0.443615	0.541972	0.469942	-1.01726	-0.543755	-0.634924	-1.02165	0.340029	0.142602	-0.217986	-1.06115	-0.29038	-0.971721	-0.57171	-0.142361	1.14004	-1.4169	-1.21609	-0.642292	-14.4753	-1.79329	-0.937777	-2.39011	-2.79739
		-2.32378	-1.31867	-2.82133	1.76554	2.02906	-0.463298	-1.04485	-0.651716	-0.313429	-0.352505	-0.103677	0.0805276	-0.430573	-0.0696542	0.755451	1.09087	1.15098	1.76442	-0.575522	-0.499235	-2.10396	-1.44378	-2.7846	-14.703	0.563796	-2.33524	-3.29568	-1.69166
		-3.18507	-2.90158	-3.48656	2.79879	1.24761	-1.38802	-2.93257	-2.58893	-1.82612	-1.63843	-2.41176	-1.651	-2.27672	-1.31795	-0.784873	-0.529675	-0.432442	-0.0820605	-2.07826	-2.24889	-13.784	-2.71694	-4.27906	-13.784	-1.10202	-13.784	-5.43172	-3.20155
		-1.70654	0.955617	-2.67375	-1.75828	-0.906351	-2.63092	-1.33175	-1.25712	-1.09831	-0.626553	-0.840208	0.365462	0.135695	-0.649978	-0.270995	-0.515107	-0.618943	1.28905	2.63819	1.00514	-1.97911	-1.80431	-3.46676	-2.52152	-14.3855	-1.43291	-1.28259	-1.81734
	CNE	-2.09333	0.869191	-0.195929	-2.25835	-1.76187	-0.363518	0.00436977	2.53885	1.31568	-0.94804	-1.10962	-0.0902125	-1.43696	-1.139	-0.920107	-1.23674	-1.238	-3.12466	-1.42207	-1.73326	1.04439	-0.753148	-2.40333	-1.64035	-0.822267	0.863342	2.51483	0.515326
		2.1357	-0.607049	2.00383	-3.5249	-3.22737	-0.851343	-1.78223	-2.92828	-2.42503	-2.69866	-4.11714	-1.99464	-1.94214	-2.28096	-4.96975	-2.8275	-2.6491	-2.6837	-1.55759	-0.702286	-5.78863	-3.80336	-2.70789	-15.3926	-2.70281	-15.3926	-5.62274	-5.34336
		-1.51907	-0.69768	-1.94312	-0.568582	0.247559	-0.820536	-1.07846	-0.546225	-0.714281	-0.49035	-1.09929	0.271244	-0.340474	1.90779	0.7371	2.00844	1.60553	-0.138272	-0.580933	0.650907	0.755138	-2.65031	-1.91223	-15.2393	0.772211	1.5789	-1.45978	-1.65527
		-1.41579	0.460172	-0.991111	-1.18713	-0.360427	1.28016	1.34349	-0.672755	0.805378	1.30425	-0.721527	0.783204	1.15527	-0.60698	0.868432	-1.30292	-0.280854	-0.258579	-0.78832	0.542263	1.02305	1.73034	-1.79027	-1.50633	0.726814	0.0849325	-0.941862	-1.56048
		-2.74094	0.40036	-0.849503	-3.56621	-1.48303	-0.467083	-0.695615	0.0465247	-0.0390726	-2.59944	-2.2733	-1.83499	-2.08197	-1.99679	-2.22593	-1.30297	-1.61512	-3.45292	-2.56729	-2.22833	-13.6482	-3.05855	-1.39029	-1.77646	1.36329	0.186531	1.66687	3.68922
		-2.23792	-2.79352	-2.15451	-4.58574	-12.0895	-2.38784	-1.06792	-0.531814	0.40409	-0.441586	-0.831277	-2.78888	-2.0528	-3.12485	-12.0895	-1.99552	-1.19341	-4.69411	-3.12427	-5.18156	-2.4855	-2.23609	5.51302	5.56332	-12.0895	-12.0895	2.12176	-2.12107
		-2.13448	-1.78402	-3.36582	-1.15132	-1.49779	-1.50337	-0.207101	-0.532794	-0.652706	0.0506949	3.63767	-0.528063	0.909772	-0.154271	-0.656075	-0.432092	-2.76696	-1.81644	-0.92631	-1.24335	-2.47532	-2.81043	-1.84382	-0.79141	-0.973222	-1.28748	-2.64619	-1.56328
		-2.47327	-2.1675	-3.33476	2.50083	2.0079	-1.09151	-2.10773	-1.57688	-1.06314	-0.949059	-1.87818	-0.547138	-1.57954	-0.808215	-0.0395032	-0.137492	0.559505	1.59011	-1.15336	-1.29691	-4.31775	-2.06878	-3.78585	-14.9208	-0.646175	-3.54498	-4.69195	-2.20285
		-1.44041	0.940591	-2.58269	-1.89592	-1.07256	-2.91571	-1.73817	-1.49414	-1.32968	-0.776397	-1.81208	0.381071	-0.0953307	-0.873963	-0.471762	-1.1481	-1.0247	1.38684	2.75666	1.03464	-3.1654	-2.27856	-3.77728	-2.48129	-14.3531	-2.97729	-1.72668	-2.09193
CN Frequency per CN	CC*	0.0438709	0.0029413	0.00801607	0.021894	0.000766395	0.0094453	0.0615808	0.196342	0.160777	0.104416	0.0688719	0.0142922	0.0139401	0.0434152	0.000890675	0.0477443	0.00312772	0.00265131	0.0422553	0.00567546	0.00312772	0.0125937	0.0474336	0.00113924	0.000144994	0.00144994	0.0305522	0.0506442
		0.920675	0.000251028	0.00442436	0.00508331	6.27569e-05	0.00326336	0.00367128	0.00458125	0.00731118	0.0109197	0.000784461	0.000753083	0.00125514	0.0093194	0	0.0029182	0.000282406	0.000439298	0.0194546	0.00232201	0	6.27569e-05	0.00150617	0	0	0	3.13785e-05	0.000627569
		0.0522623	0.000766871	0.00126534	0.0562883	0.00111196	0.00502301	0.0192101	0.0443252	0.0423313	0.128796	0.045092	0.0153374	0.0101994	0.353758	0.00111196	0.108244	0.00532975	0.00529141	0.0587423	0.0134586	0.00291411	0.000268405	0.00371933	0	0.000345092	0.00272239	0.00398773	0.0180982
		0.0412082	0.000482223	0.00122748	0.0508965	0.000701416	0.0131296	0.0281005	0.0462715	0.0718951	0.478125	0.0469072	0.0138749	0.0116172	0.0663934	0.00107404	0.0338433	0.00203849	0.00396738	0.0485292	0.00894305	0.00149051	0.00217001	0.00734295	0.000219192	0.000263031	0.000350708	0.00359476	0.0153435
		0.0262504	0.00170861	0.00434918	0.00939733	0.000310655	0.00566946	0.0149115	0.0851973	0.0664026	0.0258621	0.0073004	0.00318422	0.00178627	0.0204256	0.000155328	0.0188723	0.000543647	0.000621311	0.0140572	0.00217459	7.76639e-05	0.000621311	0.00504815	7.76639e-05	0.000155328	0.00100963	0.0315315	0.652299
		0.408939	0.00425887	0.0462768	0.0411398	0.000965929	0.0105374	0.0360028	0.0328855	0.045706	0.101642	0.0167281	0.0140938	0.00948367	0.0691517	0.000351247	0.0383298	0.00131718	0.00403934	0.0800404	0.0185722	0.000482965	0.00140499	0.00794696	0	4.39059e-05	0.000395153	0.00175623	0.0075079
		0.0374953	0.00063742	0.00101237	0.378403	0.00536183	0.00524934	0.0125984	0.0423697	0.0536183	0.123622	0.0316085	0.0117735	0.0063742	0.0766404	0.00123735	0.09985	0.00573678	0.0203975	0.0592801	0.00596175	0.000299963	0.00119985	0.00179978	0	0.000224972	0.000149981	0.000937383	0.0161605
		0.020631	0.000212691	0.000638072	0.774477	0.00311946	0.00276498	0.00340305	0.0110599	0.0187877	0.0506912	0.00638072	0.00354484	0.00177242	0.0322581	0.000425381	0.0324708	0.00191421	0.00567175	0.0209146	0.00177242	0	0.000496278	0.000638072	0	7.08968e-05	0	0.000212691	0.00567175
		0.057518	0.00308382	0.00112139	0.0328941	0.000700869	0.00116812	0.0103261	0.0278479	0.0311186	0.102233	0.0189702	0.0143445	0.00943837	0.0512569	0.00060742	0.0328007	0.00168209	0.0146715	0.549995	0.0169143	0.000327072	0.000934492	0.00112139	4.67246e-05	0	0.000280348	0.00378469	0.0148117
	CNE	0.0444311	0.00291071	0.00624946	0.0231573	0.000385241	0.0056074	0.026068	0.385712	0.165354	0.0817567	0.0157093	0.0104443	0.00316754	0.0364267	0.000385241	0.0198185	0.00111292	0.000684873	0.0329167	0.00252547	0.00265388	0.0019262	0.00235425	8.56091e-05	8.56091e-05	0.00136975	0.0524356	0.0742659
		0.833337	0.00104615	0.0287109	0.00962455	0.000139486	0.00399861	0.0075555	0.00871789	0.0123678	0.0242939	0.00195281	0.00278972	0.00223178	0.0165059	2.32477e-05	0.0065791	0.000418459	0.000929908	0.0299663	0.00516099	2.32477e-05	0.000232477	0.00190631	0	2.32477e-05	0	0.000185982	0.00127862
		0.0661599	0.000982445	0.00186148	0.0747175	0.00155123	0.0040849	0.0123064	0.045451	0.0404871	0.112283	0.0158225	0.0134181	0.0067737	0.301042	0.00121513	0.187931	0.00798883	0.0054293	0.0589726	0.0131854	0.00217172	0.000517076	0.00330929	0	0.000258538	0.00224928	0.00333514	0.0164947
		0.0710718	0.00219212	0.00360135	0.0486652	0.00101777	0.0175213	0.0659516	0.0416347	0.116089	0.38954	0.020559	0.0191341	0.0191028	0.0526736	0.00133093	0.0189306	0.00216081	0.00499491	0.0510765	0.0122289	0.00261489	0.0107727	0.00360135	9.39482e-05	0.000250528	0.000798559	0.0047757	0.0176153
		0.0283533	0.00210313	0.00397258	0.00934725	0.000467363	0.00521888	0.0160461	0.0685465	0.0646518	0.0260165	0.00701044	0.00311575	0.00202524	0.0200966	0.000155788	0.0189282	0.000856831	0.000545256	0.0148777	0.00179156	0	0.000389469	0.00475152	7.78938e-05	0.000389469	0.000856831	0.0291323	0.670276
		0.0401653	0.000229516	0.00160661	0.00459031	0	0.00137709	0.0123938	0.0459031	0.0879045	0.116135	0.0190498	0.00160661	0.00206564	0.00918063	0	0.0117053	0.00114758	0.000229516	0.0100987	0.000229516	0.000229516	0.000688547	0.568969	0.0126234	0	0	0.0399357	0.0119348
		0.0431766	0.000462606	0.000693909	0.0498843	0.000462606	0.00254433	0.0225135	0.0458751	0.0422513	0.163377	0.421974	0.0077101	0.0161141	0.0720894	0.000462606	0.0346184	0.000385505	0.00169622	0.0464148	0.00354665	0.000231303	0.000462606	0.00346955	0.000154202	7.7101e-05	0.000308404	0.00146492	0.017579
		0.0341437	0.000354656	0.000709311	0.627225	0.00525535	0.00338535	0.00602915	0.0222466	0.03179	0.0816998	0.00922105	0.00760898	0.00286949	0.0458151	0.000709311	0.042462	0.00386897	0.0179907	0.039657	0.00341759	6.44828e-05	0.000773794	0.00090276	0	9.67243e-05	6.44828e-05	0.000354656	0.0112845
		0.0698652	0.0030584	0.00119469	0.0297716	0.000621237	0.000955749	0.00778935	0.0235592	0.0264265	0.0920864	0.00965306	0.0144796	0.00802829	0.0437733	0.000525662	0.0210743	0.00129026	0.0156265	0.596196	0.0172035	0.000143362	0.000669024	0.000907961	4.77874e-05	0	9.55749e-05	0.00277167	0.0121858

## Sheet: Figure 3B
Differential Enrichment Score	-0.0880065	-0.268777	0.31499	0.0451895	-0.304216	0.123416	-0.0999744	-0.439876	0.320412	-0.0574292	0.297639	0.121943
	-0.129109	0.137054	0.154459	-0.15979	0.27499	0.134017	0.149198	0.51624	0.285914	0.0462107	-0.113037	-0.00240657
	0.000673381	-0.165626	-0.191735	-0.210639	0.255439	-0.054206	0.257972	-0.00208347	-0.140027	-0.00888156	0.263891	0.19856
	0.268031	0.115163	0.112982	0.213518	-0.327568	0.171887	0.0687542	-0.0989648	0.393993	-0.0935413	0.0162342	-0.0281574
	0	0	0	0	0	0	0	0	0	0	0	0
	-0.0664898	-0.0591935	-0.0737323	-0.102814	-0.0100331	-0.00543438	-0.645177	-0.223332	0.356809	-0.121734	0.19058	-0.375048
	-0.495577	-0.224644	0.315148	-0.295246	-0.410824	0.00715137	0.119433	0.00206813	0.739514	0.0320838	-0.236236	0.125513
	0.126566	0.119089	0.559365	-0.186319	0.0605022	0.241694	0.258854	0.348815	0.776805	0.0890424	0.10469	0.129594
p-value under two-tailed Student's t-test	0.734192	0.321391	0.385626	0.899071	0.407387	0.512818	0.744607	0.225561	0.343119	0.527961	0.249959	0.416884
	0.465322	0.633632	0.631548	0.69201	0.281323	0.368281	0.602283	0.0611299	0.367257	0.696652	0.750407	0.979015
	0.997494	0.536043	0.423774	0.316138	0.178641	0.774294	0.32123	0.99431	0.562464	0.945705	0.281363	0.066719
	0.0506788	0.455801	0.50255	0.139772	0.0153411	0.129008	0.684053	0.517688	0.0193758	0.506447	0.923428	0.788263
	0.858162	0.860645	0.857748	0.74389	0.975864	0.970439	0.141358	0.609868	0.419453	0.0708934	0.551894	0.0323113
	0.0731882	0.389054	0.290995	0.252541	0.118407	0.959173	0.713031	0.994556	0.0353314	0.626638	0.349557	0.214769
	0.486742	0.563768	0.100147	0.470591	0.782674	0.340102	0.516165	0.213237	0.0489565	0.474315	0.752584	0.363277

## Sheet: Figure 3C
CLR	CN Modelus		0.0515648	4.83771e-05	0.100705	0.0362274	0.000472435	0.00715873	0.0047616	1.18995
			0.0319239	0.000795951	0.912209	0.0387946	0.000526748	0.0669125	0.0649861	0.0126268
			0.866353	0.000293647	0.0456124	0.119321	0.0178347	0.0209195	0.00284533	0.00601898
			0.00626934	0.00061525	0.0309897	0.0446867	0.000708271	0.0184621	0.829856	0.00127823
			0.0156422	0.0119172	0.143301	0.848745	0.0298014	0.109709	0.0202664	0.0282496
			0.00228088	1.45413	0.0206692	0.0210481	0.00493187	0.000131401	0.0127523	0.000132865
	CT Modules		0.00922902	0.00536992	0.000548466	0.00997841	0.0378565	0.000276724	0.0155967	0.00728632	0.0357234	0.041043	0.0186977	0.0203598	0.0615362	1.26063	0.014871	0.0578297	0.0189882
			0.00873281	0.00269094	0.00293152	0.0265969	0.00392887	1.001e-05	0.0226646	0.0596763	0.736822	0.0261059	0.0504998	0.0499495	1.15073	0.0883933	0.154709	0.0731265	0.0167668
			0.000361535	0.0287411	0.0235996	0.00380843	0.00624286	0.341935	0.0233845	0.02655	0.0352625	0.359567	1.16795	0.422349	0.0400265	0.0319651	0.0077505	0.130241	0.0173139
			0.00353483	0.0014178	0.00561353	0.000882889	0.00395671	1.2127e-05	0.00792112	0.0164005	0.0327191	0.00189164	0.0162821	0.0264303	0.0192249	0.0197846	1.37466	0.0733005	0.00309915
			0.00632301	0.0119331	0.0816886	0.0259676	0.100007	1.45062e-06	0.0478291	0.109384	0.0317903	0.0391405	0.0166811	0.256155	0.112054	0.112899	0.050287	1.09781	0.0705862
			0.000410233	0.00532204	0.00523568	0.00171402	0.00163968	2.35145e-06	0.00119065	9.55405e-05	0.00678005	0.000677935	0.00554598	0.00201375	0.0092259	0.0190155	0.00534384	0.0087492	1.02962
	Interaction Strength	Tissue Module 1	0.000639426	0.000119596	2.11603e-07	3.67952e-05	7.96756e-05	0.000102228
			0.000455223	0.0480678	0.00027727	0.00243003	0.00103506	0.000912922
			0.000895002	0.000212523	0.00244114	7.65695e-05	0.00116163	0.000204219
			0.000601892	0.00453553	0.000276368	0.186005	0.00230013	0.00199762
			0.000436761	0.000374837	0.00211843	0.000660113	0.104944	0.0115814
			0.000616285	0.000874838	0.000569918	0.00174538	0.0176268	1.0567
		Tissue Module 2	0.179302	0.00111258	0.00302735	0.000663217	0.00139715	0.0280396
			0.00326221	0.373576	0.00619479	0.0218628	0.00708426	0.0410952
			0.000281587	0.00148889	0.458091	0.00437477	0.0102402	0.0441075
			0.00585695	0.00741954	0.00471818	0.367667	0.0107736	0.00854897
			0.00237926	0.00586416	0.00731062	0.0149911	0.736691	0.0690975
			0.00248999	0.000802154	6.01205e-05	0.000126205	0.00125588	0.0478156
DII	CN Modelus		1.48971	2.84147e-06	0.112732	0.548192	5.55112e-17	0.0369292	9.59084e-05	0.00542977
			0.0252775	0.00024914	1.52789	0.275027	2.77556e-17	0.0916613	0.0197914	0.0314276
			0.00911541	0.00156939	0.0779755	0.10352	5.55112e-17	0.0315304	0.00952911	1.45939
			0.00806687	0.00175438	0.0413251	0.0478984	1.66533e-16	0.00563107	1.20644	0.0246173
			0.0114768	0.0592098	0.0330589	1.34129	2.22045e-16	0.0540684	0.019899	0.00933227
			0.0293356	1.3366	0.0579474	0.0415728	1.11022e-16	0.0047357	0.00173316	0.0356144
	CT Modules		0.000899327	7.15155e-07	0.00984326	0.0105434	0.0126251	0.0209982	0.0330289	0.0195388	0.0157814	0.0668756	1.37196	0.875611	0.0812436	0.0453361	1.80003e-05	0.398173	0.000185937
			0.0183329	1.76103e-06	0.00211276	0.0590427	0.0127949	0.0139901	0.0478731	0.0680341	0.750038	0.0546274	0.0953629	0.065324	1.2422	0.0724421	0.0500457	0.261423	0.00368625
			0.0508376	1.83929e-07	7.37699e-05	0.0481054	0.00524723	0.0032866	0.0384305	0.0144685	0.0142311	0.018242	0.0132902	0.0358406	0.0396834	1.37505	0.00402104	0.133604	0.0134147
			0.0629647	2.5859e-07	0.000305103	0.00468528	0.00147408	0.000232647	0.0115917	0.0094964	0.0563549	0.0390442	0.0411363	0.0522342	0.0396185	0.0650921	1.15924	0.0841792	0.0111785
			0.00931306	0.00480056	0.0529675	0.0398506	0.0270513	0.0155364	0.0606641	0.0541334	0.0066662	0.0229878	0.010244	0.339855	0.0778627	0.0759636	0.0736992	1.29925	0.157383
			0.000723857	0.0579303	0.00112395	0.0110174	0.0010911	5.39325e-05	0.0026463	0.00210889	0.0082755	0.000719079	0.0196788	0.0112122	0.0299451	0.053149	0.00348532	0.00482633	1.54886
	Interaction Strength	Tissue Module 1	0.191612	0.00214935	0.00181318	0.00421343	0.00122584	8.30542e-05
			0.000984059	0.177947	0.00257844	0.023624	0.00594296	0.000946849
			0.00109257	0.0013798	0.136628	0.00366696	0.00148403	0.000709309
			0.000837925	0.000904823	0.00121232	0.155895	0.00850812	0.000288707
			0.000166122	0.00247422	0.010702	0.0380419	0.756137	0.00862379
			9.40337e-06	0.000208572	0.00198218	0.00135335	0.0134763	0.867996
		Tissue Module 2	0.00149522	0.0004189	0.00033919	5.60052e-05	0.000456742	0.000401308
			0.00345445	0.0969981	0.010768	0.0109271	0.00417536	0.0100149
			0.00197943	0.0114988	0.322685	0.00826701	0.00917626	0.0138302
			9.61097e-05	0.0148671	0.0117773	0.773818	0.031044	0.0316361
			0.0037841	0.000749702	0.00193795	0.00504578	0.0135414	0.00441285
			5.4913e-05	0.000183536	0.00130385	0.00228168	0.000944152	0.0322455

## Sheet: Figure 3D
p-value under the permutataion test	CLR	0	0.6802	0.0444	0.0034	0.1072	0.975	0.3926	0.9606	0.6172
		0.6802	0	0.5604	0.3778	0.22	0.3102	0.1166	0.0006	0.236
		0.0444	0.5604	0	0.019	0.0478	0.655	0.206	0.0256	0.634
		0.0034	0.3778	0.019	0	0.0014	0.6638	0.7484	0.6402	0.1472
		0.1072	0.22	0.0478	0.0014	0	0.6656	0.339	0.4886	0.8558
		0.975	0.3102	0.655	0.6638	0.6656	0	0.774	0.568	0.5988
		0.3926	0.1166	0.206	0.7484	0.339	0.774	0	0.4356	0.9398
		0.9606	0.0006	0.0256	0.6402	0.4886	0.568	0.4356	0	0.2212
		0.6172	0.236	0.634	0.1472	0.8558	0.5988	0.9398	0.2212	0
	DII	0	0.0242	0.1138	0.0502	0.7532	0	0.0212	0.393	0.959
		0.0242	0	0.0614	0.033	0.9992	0	0.3686	0.2158	0.1036
		0.1138	0.0614	0	0.0004	0.807	0	0.1974	0.5654	0.5648
		0.0502	0.033	0.0004	0	0.7518	0	0.7172	0.137	0.1972
		0.7532	0.9992	0.807	0.7518	0	0	1	0.4984	1
		0	0	0	0	0	0	0	0	0
		0.0212	0.3686	0.1974	0.7172	1	0	0	0.2754	1
		0.393	0.2158	0.5654	0.137	0.4984	0	0.2754	0	0.0728
		0.959	0.1036	0.5648	0.1972	1	0	1	0.0728	0

## Sheet: Figure 4A
CN Enrichment Score	CF-IDF*	0.672066	-0.281853	-0.729055	-1.14222	0.336608	0.000589621	-0.366533	-0.285328	-0.277417	0.206875
		-1.12602	-0.415672	0.709603	-1.02303	0.0059359	-0.291944	-0.529292	-0.203318	-0.845296	-0.896835
		-0.39697	-0.683186	-0.693807	-0.337287	-12.6064	0.244908	0.131739	0.374001	1.81904	0.943331
		-0.873491	3.04314	-0.321769	-0.913834	0.971128	-0.00199528	-0.333185	-1.16155	-0.143206	0.204206
		-1.22536	-0.746794	-0.303932	4.56658	-10.4717	-1.01083	-0.332692	-0.172127	0.162529	-0.461228
		-0.672192	-0.792858	-0.787832	-1.09869	-11.1319	1.4971	2.88806	2.19643	0.244485	0.627629
	CNE	0.948682	-1.03791	-1.09922	-2.03097	0.552145	-0.224885	-1.02389	-0.532418	-0.912535	-0.160545
		-1.26491	-1.39073	0.8386	-1.48592	-0.658979	-0.662811	-1.2043	-0.733936	-1.46715	-1.23172
		-0.416695	-1.09991	-1.25393	-0.975247	-1.01534	0.426022	0.116421	0.799574	2.1272	1.57205
		-0.566288	3.05732	-0.356671	-1.18609	0.798832	-0.75925	-0.853542	-0.980963	-0.584813	-0.420614
		-1.06216	-0.847414	-0.825247	4.9863	-10.4305	-1.96756	-0.354148	-0.0155148	-0.115642	-0.179213
		-0.888137	-1.61808	-1.68282	-1.15676	0.465381	2.4145	3.36971	2.46512	0.331362	0.805057
CN Frequency per CN	CF-IDF*	0.565007	0.031141	0.258268	0.00605896	0.000304641	0.00568663	0.0323596	0.00781911	0.0810344	0.012321
		0.162461	0.0283823	0.700109	0.00658081	0.000242238	0.0046429	0.0289071	0.00827647	0.0546651	0.00573297
		0.269286	0.0235766	0.264635	0.0105854	0	0.00673617	0.0457097	0.0123496	0.346592	0.0205293
		0.193472	0.312204	0.342479	0.00709555	0.000473037	0.00567644	0.0331126	0.00425733	0.0889309	0.012299
		0.151515	0.0225511	0.346723	0.317125	0	0.00281889	0.0331219	0.00845666	0.109937	0.00775194
		0.22247	0.0218457	0.247882	0.00624164	0	0.0160499	0.308961	0.0436915	0.116362	0.0164958
	CNE	0.684427	0.0184383	0.199814	0.00327202	0.000353732	0.00486381	0.0205164	0.00658826	0.0521755	0.00955076
		0.14755	0.014438	0.765593	0.00477445	0.000152783	0.00359039	0.0181047	0.00572935	0.0355219	0.00454528
		0.265632	0.0176611	0.179475	0.00680191	0.000119332	0.00763723	0.0452267	0.0165871	0.429117	0.0317422
		0.239454	0.315215	0.334313	0.00587618	0.000419727	0.00335782	0.023085	0.00482686	0.0654774	0.00797482
		0.169688	0.0210297	0.241479	0.42422	0	0.00145033	0.0326323	0.00942712	0.0906454	0.00942712
		0.191539	0.0123251	0.133245	0.005996	0.000333111	0.0303131	0.431379	0.0526316	0.123584	0.0186542

## Sheet: Figure 4B
Differential Enrichment Score	0.0122488	0.101403	-0.0497248	0.16319	-0.204168	-0.612799	0.0350944	-0.0533778	-0.0653642	-0.0636126
	0.0299317	-0.217089	0.0195218	-0.0197064	0.131782	0.289405	-0.345283	-0.237406	-0.234325	-0.422293
	-0.635286	-0.688367	-0.69028	-0.446148	0.0527462	-0.768858	-0.973347	0.176889	-0.00465938	0.151983
	0.0233819	0.0460007	-0.0576779	-0.502111	0.324631	-0.106815	0.194006	-0.540462	-0.0296531	-0.55357
	-0.195348	1.795	-0.036848	-0.0372043	0	0.528998	-0.609033	-0.727852	-0.154733	-0.411178
	-0.207232	0.904775	-0.454846	0.120343	-0.361222	1.68114	-0.0374943	1.51734	-0.113582	-0.55563
p-value under two-tailed Student's t-test	0.774858	0.514383	0.657746	0.615178	0.105591	0.208588	0.838765	0.792588	0.685651	0.712562
	0.68078	0.528166	0.397322	0.940952	0.162362	0.437483	0.397907	0.419837	0.315773	0.240087
	0.436685	0.33719	0.356978	0.283072	0.475949	0.216868	0.135747	0.792361	0.962558	0.841053
	0.815432	0.415067	0.523344	0.212717	0.251666	0.84124	0.305262	0.269909	0.889956	0.290487
	0.834668	0.172282	0.873416	0.721298		0.596897	0.635016	0.435348	0.789683	0.620879
	0.308388	0.173322	0.200712	0.793398	0.14567	0.0177438	0.536186	0.0233164	0.448057	0.401967

## Sheet: Figure 4C
p-value under the permutataion test	Vascular cells	ND	0	0.2128	0.145	0.6462	0.1744	0.5704
			0.2128	0	0.0254	0.1862	0.2376	0.55
			0.145	0.0254	0	0.6728	0.0418	0.482
			0.6462	0.1862	0.6728	0	0.3864	0.5086
			0.1744	0.2376	0.0418	0.3864	0	0.4972
			0.5704	0.55	0.482	0.5086	0.4972	0
		T2D	0	0.3502	0.5968	0.0876	0.1398	0.0042
			0.3502	0	0.2794	0.0046	0.0606	0.1874
			0.5968	0.2794	0	0.6562	0.14	0.7354
			0.0876	0.0046	0.6562	0	0.0188	0.0074
			0.1398	0.0606	0.14	0.0188	0	0.138
			0.0042	0.1874	0.7354	0.0074	0.138	0
	Immune cells	ND	0	0.8714	0.5788	0.9244	0.7994	0.195
			0.8714	0	0.5004	0.9676	0.6666	0.0826
			0.5788	0.5004	0	0.5948	0.922	0.1984
			0.9244	0.9676	0.5948	0	0.6668	0.0048
			0.7994	0.6666	0.922	0.6668	0	0.7896
			0.195	0.0826	0.1984	0.0048	0.7896	0
		T2D	0	0.502	0.003	0.2022	0.0634	0.1346
			0.502	0	0.308	0.5352	0.678	0.126
			0.003	0.308	0	0.2514	0.6904	0.4986
			0.2022	0.5352	0.2514	0	0.1726	0.1116
			0.0634	0.678	0.6904	0.1726	0	0.6826
			0.1346	0.126	0.4986	0.1116	0.6826	0

[truncated: 3 more sheets: Figure 4D, Figure 5A, Figure 5B]
